# Supplementary material for: Development of a Novel Enzyme-Linked Immunosorbent Assay Targeting a Neo-Epitope Generated by Cathepsin-Mediated Turnover of Type III Collagen and Its Application in Chronic Obstructive Pulmonary Disease
Source: PLoS One. 2017 Jan 11;12(1):e0170023. doi: 10.1371/journal.pone.0170023 (PMC5226775; doi:10.1371/journal.pone.0170023)
Supplement: S1 Data — All data used for technical and biological validation of the C3C ELISA can be found in the ‘S1 Data.xlsx’ file. (XLSX) [file pone.0170023.s001.xlsx]

## Sheet: Table 1 and Fig 4 - COPD
ID	Group	Sex (0=female, 1=male)	Age	BMI	FEV_predicted	FEV/FVC_percent	Serum C3C (ng/ml)	Heparin plasma C3C (ng/ml)
1	COPD	1	68	20.4	31	33	4.528	3.572
2	COPD	1	85	22.8	39	48	3.106	3.046
3	COPD	0	81	15.8	23	47	2.634	1.97
4	COPD	1	65	26.3	31	40	6.116	NA
5	COPD	1	71	19.3	43	42	3.764	NA
6	COPD	1	85	25.7	30	50	5.668	4.672
7	COPD	0	73	22.9	48	43	6.62	4.182
8	COPD	1	73	25.9	45	66	2.226	2.726
9	COPD	1	75	16.8	38	41	5.794	3.51
10	COPD	1	74	27.9	51	44	5.608	5.52
11	COPD	0	56	18.7	56	55	5.766	3.802
12	COPD	0	79	NA	53	60	3.2	1.514
13	COPD	1	71	21.8	53	53	4.658	3.856
14	COPD	0	90	28.9	53	52	6.366	4.414
15	COPD	1	75	27.7	70	57	4.182	3.202
16	COPD	1	66	35.6	67	66	5.12	4.564
17	COPD	0	73	32.5	61	69	5.156	3.532
18	COPD	1	64	26.6	29	44	6.852	4.872
19	COPD	0	77	17.9	34	58	6.044	4.562
20	COPD	1	53	26.3	23	35	2.894	2.82
21	COPD	1	50	18.9	23	49	5.752	3.774
22	COPD	1	49	18.4	59	82	4.96	3.984
23	COPD	0	62	28.1	19	28	8.044	5.93
24	COPD	0	70	21.3	29	36	10.076	8.788
25	COPD	0	81	19	39	34	7.828	5.068
26	COPD	1	77	21.8	27	32	3.14	1.696
27	COPD	0	75	24.9	31	54	5.178	3.834
28	COPD	0	67	17.6	37	43	12.302	8.102
29	COPD	1	63	23.7	23	40	17.47	14.912
30	COPD	0	71	17.7	17	NA	15.47	10.73
31	COPD	0	75	29	25	NA	5.992	4.07
32	COPD	0	66	NA	50	61	6.39	5.612
33	COPD	1	89	26.7	51	66	10.73	4.07
34	COPD	0	66	31.1	28	NA	4.334	2.886
35	COPD	1	69	40.5	73	74	5.956	3.202
36	COPD	0	73	24.8	39	56	4.644	2.306
37	COPD	0	73	47.3	34	72	6.67	3.234
38	COPD	1	76	19.1	21	32	5.2	3.464
39	COPD	1	79	24.2	41	53	7.152	3.906
40	COPD	0	77	24.7	23	29	5.022	2.598
42	COPD	0	78	29.4	43	73	11.72	4.062
43	COPD	1	83	20.7	37	59	3.044	2.256
44	COPD	1	74	22	25	42	6.92	3.966
45	COPD	1	70	32.2	23	34	6.874	5.454
46	COPD	0	72	26	19	31	8.268	4.396
47	COPD	1	82	16.3	22	33	4.494	3.728
48	COPD	1	74	22.7	16	NA	4.034	1.946
49	COPD	1	74	27.5	75	69	NA	2.326
50	COPD	0	58	21.2	58	57	3.916	1.842
51	COPD	1	71	25.8	58	68	6.888	4.096
52	COPD	0	77	25.6	62	47	3.012	1.932
53	COPD	1	78	23.3	55	56	4.696	2.7
54	COPD	1	66	27	57	57	5.88	3.384
55	COPD	0	74	32.4	54	NA	3.028	2.716
56	COPD	0	76	NA	69	67	3.486	2.324
57	COPD	1	67	NA	40	NA	4.168	2.856
58	COPD	1	69	25.8	50	NA	4.982	2.9
59	COPD	0	59	25	63	61	4.826	NA
60	COPD	1	71	NA	75	NA	6.366	4.208
61	COPD	0	43	24.2	22	39	6.156	4.258
62	COPD	1	69	15.1	32	32	4.662	2.478
63	COPD	1	64	32.5	22	37	4.154	2.178
64	COPD	0	63	28.1	21	27	8.8	4.846
65	COPD	1	68	NA	30	48	25.674	19.308
66	COPD	1	68	24.5	34	45	3.242	1.782
67	COPD	1	84	NA	43	43	3.674	2.472
68	COPD	1	63	15.8	29	36	9.396	5.434
69	COPD	1	78	13.6	45	70	5.046	2.534
DS1	Healthy donor	1	25	NA	NA	NA	1.784	NA
DS2	Healthy donor	1	54	NA	NA	NA	1.95	NA
DS3	Healthy donor	1	36	NA	NA	NA	2.638	NA
DS4	Healthy donor	1	31	NA	NA	NA	2.436	NA
DS5	Healthy donor	1	59	NA	NA	NA	2.896	NA
DS6	Healthy donor	1	39	NA	NA	NA	1.726	NA
DS7	Healthy donor	1	54	NA	NA	NA	3.778	NA
DS8	Healthy donor	1	49	NA	NA	NA	1.722	NA
DS9	Healthy donor	1	43	NA	NA	NA	3.29	NA
DS10	Healthy donor	1	49	NA	NA	NA	5.71	NA
DS11	Healthy donor	1	27	NA	NA	NA	2.222	NA
DS12	Healthy donor	1	60	NA	NA	NA	7.17	NA
DS13	Healthy donor	1	35	NA	NA	NA	2.088	NA
DS14	Healthy donor	1	43	NA	NA	NA	4.158	NA
DS15	Healthy donor	0	52	NA	NA	NA	7.676	NA
DS16	Healthy donor	0	38	NA	NA	NA	10.88	NA
DS17	Healthy donor	0	47	NA	NA	NA	1.786	NA
DS18	Healthy donor	0	17	NA	NA	NA	2.85	NA
DS19	Healthy donor	0	23	NA	NA	NA	6.614	NA
DS20	Healthy donor	0	42	NA	NA	NA	5.8	NA

## Sheet: Table 2 - Inter-Intra
Inter-assay variation:						10.6684						Intra-assay variation:						6.28061
	CO1					CO2					QC1					QC2					QC3
	Conc. (ng/ml)		Mean	SD	CV%	Conc. (ng/ml)		Mean	SD	CV%	Conc. (ng/ml)		Mean	SD	CV%	Conc. (ng/ml)		Mean	SD	CV%	Conc. (ng/ml)		Mean	SD	CV%
run 1	1.17	1.134	1.152	0.0254558	2.20971	25.616	27.178	26.397	1.1045	4.18419	0.8	0.928	0.864	0.0905097	10.4757	1.211	1.308	1.2595	0.0685894	5.44576	1.909	1.994	1.9515	0.0601041	3.07989
run 2	1.14	1.157	1.1485	0.0120208	1.04665	26.093	30.343	28.218	3.0052	10.65	0.631	0.716	0.6735	0.0601041	8.92414	1.173	1.297	1.235	0.0876812	7.0997	2.21	1.909	2.0595	0.212839	10.3345
run 3	1.224	1.235	1.2295	0.00777817	0.632629	22.698	25.318	24.008	1.85262	7.71668	0.707	0.804	0.7555	0.0685894	9.07867	1.156	1.238	1.197	0.0579828	4.84401	1.878	1.902	1.89	0.0169706	0.897913
run 4	1.53	1.607	1.5685	0.0544472	3.47129	22.837	24.356	23.5965	1.0741	4.55193	1.029	1.048	1.0385	0.013435	1.2937	1.451	1.62	1.5355	0.119501	7.78255	2.227	2.261	2.244	0.0240416	1.07137
run 5	1.04	1.076	1.058	0.0254558	2.40603	19.625	11.828	15.7265	5.51331	35.0575	0.85	0.921	0.8855	0.0502046	5.66963	1.177	1.336	1.2565	0.11243	8.94787	1.741	1.778	1.7595	0.026163	1.48695
run 6	1.19	1.126	1.158	0.0452548	3.90802	20.857	24.042	22.4495	2.25214	10.032	0.963	0.859	0.911	0.0735391	8.07235	1.324	1.457	1.3905	0.0940452	6.76341	2.006	1.949	1.9775	0.0403051	2.03818
run 7	1.336	1.299	1.3175	0.026163	1.9858	25.329	27.741	26.535	1.70554	6.42752	0.766	0.899	0.8325	0.0940452	11.2967	1.281	1.534	1.4075	0.178898	12.7103	2.013	2.161	2.087	0.104652	5.01446
run 8	1.294	1.37	1.332	0.0537401	4.03454	24.993	26.948	25.9705	1.38239	5.32294	0.62	0.928	0.774	0.217789	28.1381	1.348	1.749	1.5485	0.28355	18.3113	1.994	1.946	1.97	0.0339411	1.7229
run 9	1.351	1.312	1.3315	0.0275772	2.07114	23.156	25.781	24.4685	1.85616	7.5859	0.832	0.823	0.8275	0.00636396	0.769059	1.374	1.479	1.4265	0.0742462	5.20478	1.987	2.241	2.114	0.179605	8.49598
run 10	1.42	1.591	1.5055	0.120915	8.03157	31.743	28.806	30.2745	2.07677	6.85981	0.864	1.022	0.943	0.111723	11.8476	1.343	1.552	1.4475	0.147785	10.2097	2.511	2.188	2.3495	0.228395	9.72103
Inter-assay variation:			1.2801	0.16372	12.7897			24.7644	3.92442	15.847			0.8505	0.103294	12.1451			1.3704	0.126281	9.21491			2.04025	0.171039	8.38325
Intra-assay variation:					2.97974					9.83884					9.55656					8.73194					4.38632
	QC4					QC5
	Conc. (ng/ml)		Mean	SD	CV%	Conc. (ng/ml)		Mean	SD	CV%
run 1	6.816	7.574	7.195	0.535987	7.44944	20.047	20.417	20.232	0.26163	1.29315
run 2	7.674	8.16	7.917	0.343654	4.34071	21.616	23.423	22.5195	1.27774	5.67394
run 3	6.708	7.107	6.9075	0.282136	4.08448	18.09	19.927	19.0085	1.29896	6.83355
run 4	7.316	7.235	7.2755	0.0572756	0.78724	18.561	19.619	19.09	0.748119	3.91891
run 5	6.511	7.294	6.9025	0.553665	8.02122	16.999	19.614	18.3065	1.84908	10.1007
run 6	6.674	6.687	6.6805	0.00919239	0.1376	17.51	18.292	17.901	0.552958	3.08898
run 7	7.758	8.485	8.1215	0.514067	6.3297	20.094	21.123	20.6085	0.727613	3.53064
run 8	7.192	7.157	7.1745	0.0247487	0.344954	19.584	19.584	19.584	0	0
run 9	6.95	7.367	7.1585	0.294864	4.11907	18.881	20.096	19.4885	0.859135	4.40842
run 10	7.426	7.773	7.5995	0.245366	3.22871	24.102	24.945	24.5235	0.596091	2.43069
Inter-assay variation:			7.2932	0.458019	6.28008			20.1262	2.01644	10.019
Intra-assay variation:					3.88431					4.58655
Procedure:
1. Run 2 dublicates of each samples, include a buffer
2. Enter the read concentration values (unadjusted for predilution) in the blue fields

## Sheet: Table 3 - Dil. recovery Serum
	Dilution factor	Assay values (ng/ml)	Adjusted values (ng/ml)	Recovery % (neat as 100)	Recovery % (1:2 as 100)	Recovery % (1:4 as 100)
Serum 17	1	1.703	1.703	100
	2	0.985	1.97	115.678	100
	4						BELOW LLOQ
	8
	16
	32
	64
Serum 5	1	2.619	2.619	100
	2	1.581	3.162	120.733	100
	4	0.776	3.104	118.519	98.1657
	8						BELOW LLOQ
	16
	32
	64
Serum 6	1	7.931	7.931	100
	2	3.286	6.572	82.8647	100
	4	1.367	5.468	68.9446	83.2015	100
	8						BELOW LLOQ
	16
	32
	64
Serum 8	1	22.027	22.027	100
	2	8.553	17.106	77.6592	100
	4	3.514	14.056	63.8126	82.17	100
	8	1.496	11.968	54.3333	69.9638	85.1451
	16
	32
	64
		Mean :		91.8787	91.6876	95.0484
	Dilution factor	Mean ng/ml	SD	Mean Rec% (neat as 100)	Mean Rec% (1:2 as 100)	Mean Rec% (1:4 as 100)
	1	8.57	9.38206	100
	2	3.60125	3.44216	99.2338	100
	4	1.88567	1.44081	83.7586	87.8457	100
	8	1.496	NA	54.3333	69.9638	85.1451
	16
	32
	64

## Sheet: Table 3 - Dil. recovery EDTA
	Dilution factor	Assay values (ng/ml)	Adjusted values (ng/ml)	Recovery % (neat as 100)	Recovery % (1:2 as 100)	Recovery % (1:4 as 100)
Sample 1	1	0.49	0.49	100
	2	0.679	1.358	277.143	100
	4	0.329	1.316	268.571	96.9072	100
	8	0.131	1.048	213.878	77.1723	79.6353
	16		0
	32		0
	64		0
Sample 2	1	0.652	0.652	100
	2	0.817	1.634	250.613	100
	4	0.473	1.892	290.184	115.789	100
	8	0.159	1.272	195.092	77.8458	67.2304
	16		0
	32		0
	64		0
Sample 3	1	0.85	0.85	100
	2	0.842	1.684	198.118	100
	4		0
	8		0
	16		0
	32		0
	64		0
Sample 4	1	2.226	2.226	100
	2	1.382	2.764	124.169	100
	4	0.708	2.832	127.224	102.46	100
	8	0.234	1.872	84.097	67.7279	66.1017
	16		0
	32		0
	64		0
		Mean :		173.506	93.7903	85.4946
	Dilution factor	Mean ng/ml	SD	Mean Rec% (neat as 100)	Mean Rec% (1:2 as 100)	Mean Rec% (1:4 as 100)
	1	1.0545	0.794753	100
	2	0.93	0.309741	212.511	100
	4	0.503333	0.191312	228.66	105.052	100
	8	0.174667	0.0532572	164.356	74.2487	70.9891
	16
	32
	64

## Sheet: Table 3 - Dil. recovery Heparin
	Dilution factor	Assay values (ng/ml)	Adjusted values (ng/ml)	Recovery % (neat as 100)	Recovery % (1:2 as 100)	Recovery % (1:4 as 100)
Sample 1	1	2.446	2.446	100
	2	1.181	2.362	96.5658	100
	4	0.564	2.256	92.2322	95.5123	100
	8	0.217	1.736	70.973	73.497	76.9504
	16		0
	32		0
	64		0
Sample 2	1	1.932	1.932	100
	2	1.067	2.134	110.455	100
	4	0.559	2.236	115.735	104.78	100
	8	0.153	1.224				X
	16		0
	32		0
	64		0
Sample 3	1	2.322	2.322	100
	2	1.289	2.578	111.025	100
	4	0.669	2.676	115.245	103.801	100
	8	0.194	1.552
	16		0
	32		0
	64		0
Sample 4	1	2.301	2.301	100
	2	1.091	2.182	94.8283	100
	4	0.604	2.416	104.998	110.724	100
	8	0.166	1.328
	16		0
	32		0
	64		0
		Mean :		100.928	98.7016	95.3901
	Dilution factor	Mean ng/ml	SD	Mean Rec% (neat as 100)	Mean Rec% (1:2 as 100)	Mean Rec% (1:4 as 100)
	1	2.25025	0.221604	100
	2	1.157	0.100757	103.219	100
	4	0.599	0.0508265	107.053	103.704	100
	8	0.1825	0.0286647	70.973	73.497	76.9504
	16
	32
	64

## Sheet: Table 4 - Standard in serum
	Measured value of sample (ng/ml)	Added values - spiking value (ng/ml)	Expected values (ng/ml)	Assay values (ng/ml)	Recovery %
Sample 1	1.506	2.727	4.233	2.487	58.7527
	1.506	1.048	2.554	2.239	87.6664
	1.506	0.39	1.896	2.043	107.753
	1.506	0.152	1.658	1.709	103.076
	1.506	0.099	1.605	1.594	99.3146
	1.506	0.043	1.549	1.663	107.36
Sample 2	1.403	2.727	4.13	2.131	51.5981
	1.403	1.048	2.451	1.988	81.1098
	1.403	0.39	1.793	1.719	95.8728
	1.403	0.152	1.555	1.555	100
	1.403	0.099	1.502	1.423	94.7403
	1.403	0.043	1.446	1.329	91.9087
Sample 3	1.116	2.727	3.843	2.253	58.6261
	1.116	1.048	2.164	1.635	75.5545
	1.116	0.39	1.506	1.24	82.3373
	1.116	0.152	1.268	0.971	76.5773
	1.116	0.099	1.215	1.012	83.2922
	1.116	0.043	1.159	0.964	83.1752
				Mean :	85.4842
			Mean added values (ng/ml)	SD	Mean Recovery %
			2.727	0	56.3256
			1.048	0	81.4436
			0.39	6.7987e-17	95.3211
			0.152	0	93.2178
			0.099	1.69967e-17	92.4491
			0.043	8.49837e-18	94.1478
			#DIV/0!	#DIV/0!	#DIV/0!

## Sheet: Table 4 - Serum in serum
	Measured value of sample (ng/ml)	Added values - spiking value (ng/ml)	Expected values (ng/ml)	Assay values (ng/ml)	Recovery %
Sample 1	1.433	51.7	53.133	252.446
	1.433	23.372	24.805	70.935
	1.433	12.065	13.498	27.029	200.244
	1.433	5.452	6.885	13.4	194.626
	1.433	2.588	4.021	6.342	157.722
	1.433	1.288	2.721	3.854	141.639
	1.433	0.659	2.092	2.61	124.761
Sample 2	1.308	51.7	53.008	159.078
	1.308	23.372	24.68	63.049
	1.308	12.065	13.373	25.968	194.182
	1.308	5.452	6.76	12.543	185.547
	1.308	2.588	3.896	6.179	158.599
	1.308	1.288	2.596	3.626	139.676
	1.308	0.659	1.967	2.349	119.42
Sample 3	0.742	51.7	52.442	765.654
	0.742	23.372	24.114	78.305
	0.742	12.065	12.807	26.172	204.357
	0.742	5.452	6.194	10.641	171.795
	0.742	2.588	3.33	5.412	162.523
	0.742	1.288	2.03	2.914	143.547
	0.742	0.659	1.401	1.662	118.63
				Mean :	161.151
			Mean added values (ng/ml)	SD	Mean Recovery %
			51.7	8.70234e-15	#DIV/0!
			23.372	0	#DIV/0!
			12.065	0	199.595
			5.452	1.08779e-15	183.99
			2.588	0	159.614
			1.288	0	141.621
			0.659	0	120.937

## Sheet: Table 5 - Interference
		Concentration		Adjusted for dilution		Average	% of without interfering compound
	Without Biotin	1.866	1.818	3.732	3.636	3.684	100
	Biotin 30 ng/mL	1.62	1.653	3.24	3.306	3.273	88.8436
	Biotin 90 ng/mL	0.757	0.69	1.514	1.38	1.447	39.278
	Without hemoglobin	1.734	1.68	3.468	3.36	3.414	100
	Hemoglobin 0.155 mmol/L	1.743	1.609	3.486	3.218	3.352	98.1839
	Hemoglobin 0.310 mmol/L	1.877	1.696	3.754	3.392	3.573	104.657
	Without lipid	1.702	1.586	3.404	3.172	3.288	100
	Lipid 4.83 mmol/L	1.634	1.415	3.268	2.83	3.049	92.7311
	Lipid 10.98 mmol/L	1.622	1.516	3.244	3.032	3.138	95.438

## Sheet: Table 6 - Freeze thaw
		Concentration (ng/ml)		Dilution	Adjusted for dilution
Sample 1	0 cycles	1.163	1.276	2	2.439
	1 cycle	0.982	1.04	2	2.022
	2 cycles	1.073	1.15	2	2.223
	3 cycles	1.36	1.239	2	2.599
	4 cycles	1.232	1.186	2	2.418
Sample 2	0 cycles	1.035	1.159	2	2.194
	1 cycle	1.025	1.03	2	2.055
	2 cycles	0.982	0.984	2	1.966
	3 cycles	1.007	0.959	2	1.966
	4 cycles	1.105	1.052	2	2.157
Sample 3	0 cycles	0.682	0.719	2	1.401
	1 cycle	0.617	0.713	2	1.33
	2 cycles	0.867	0.789	2	1.656
	3 cycles	0.688	0.653	2	1.341
	4 cycles	0.683	0.724	2	1.407

## Sheet: Table 6 - Storage
		Concentration (ng/ml)		Dilution	Adjusted for dilution	Recovery (% of 0h)
Sample 1	0h	1.352	1.397	2	2.749	100
	2h 4C	1.283	1.405	2	2.688	97.781
	2h 20C	1.28	1.283	2	2.563	93.2339
	4h 4C	1.254	1.19	2	2.444	88.9051
	4h 20C	1.316	1.364	2	2.68	97.49
	24h 4C	1.294	1.241	2	2.535	92.2154
	24h 20C	1.402	1.312	2	2.714	98.7268
Sample 2	0h	1.306	1.215	2	2.521	100
	2h 4C	1.228	1.128	2	2.356	93.455
	2h 20C	1.121	1.031	2	2.152	85.363
	4h 4C	1.101	1.093	2	2.194	87.029
	4h 20C	1.149	1.185	2	2.334	92.5823
	24h 4C	1.188	1.204	2	2.392	94.883
	24h 20C	1.116	1.181	2	2.297	91.1146
Sample 3	0h	0.796	0.865	2	1.661	100
	2h 4C	0.918	0.822	2	1.74	104.756
	2h 20C	0.849	0.862	2	1.711	103.01
	4h 4C	0.813	0.834	2	1.647	99.1571
	4h 20C	0.802	0.867	2	1.669	100.482
	24h 4C	0.871	0.838	2	1.709	102.89
	24h 20C	0.888	0.816	2	1.704	102.589

[truncated: 5 more sheets: Fig 2A - Serum, Fig 2B - Heparin, Fig 2C - EDTA, Fig 2D - Sanity check, Fig 3 - Cleavage]
